# Supplementary material for: External validation of the Meggitt-Wagner, Texas University, SINBAD, and Saint Elian classifications for predicting major amputation in patients with diabetes at a public hospital in Peru
Source: PLoS One. 2026 Jan 21;21(1):e0327601. doi: 10.1371/journal.pone.0327601 (PMC12822936; doi:10.1371/journal.pone.0327601)
Supplement: S1 Dataset — (XLSX) [file pone.0327601.s008.xlsx]

## Sheet: Sheet1
ID	age	education_level	weight	Heigth	Diabetes_type	time_diabetes	treat_prev_dm	amp_prev_rigjt	amp_prev_left	retinop_prolif	retinop_noprolif	High_BP	Coronary_dis	Stroke	Peripheral_neuropathy	Periph_arterial_disease	ulceraaguda	Ulcer_foot	time_ulc_prev	se1luginic	si1ubic	se2ubic	se3nrozona	area	sinb5exten	se9exten	mwprof	wifi1prof	ut1prof	si6prof	se8prof	sinb3neuro	se7neuro	ut2isque	sinb2isque	se4isque	sinb4infec	ut3infec	se5infec	wifi3infec	se6edema	se10cicat	hospital	ut	utcod	sinbad	sanelian	Date_admission	date_discharge
1	50	1			1		2	0	0	0	0	0	0	0	0	0	0	0	2	1	0	1	2	12	1	2	4	2	3	1	3	1	1	0	0	0	1	1	3	3	2	3	0	3b	10	4	17
2	53	2	64	1.68	1	7	2	0	0	0	0	0	0	0	0	0	0	0	1	2	0	1	1	0.25	0	1	1	1	1	0	1	1	1	0	0	0	0	0	0	0	1	1	0	1a	1	1	7
3	59	2			1	8	2	0	0	0	0	0	0	0	0	0	0	0	2	1	0	1	1	9	1	1	1	1	1	0	1	1	1	1	1	1	1	1	1	1	1	3	0	1d	4	4	11
4	55		42	1.5	1	5	4	0	0			1	0	0	0	0	1	0	12	2	0	1	2	24	1	2	1	1	1	0	1	1	1	1	1	1	1	1	1	1	1	3	0	1d	4	4	13
5	58	2	64	1.62	1	3	0	0	0	0	0	0	0	0	0	0	0	1	2	1	0	1	1	6	1	1	2	2	2	1	2	0	0	1	1	2	1	1	1	1	1	3	0	2d	8	4	12
6	66	1			1		0	0	0	0	0	0	0		0	0	0	1	1	2	0	1	2	18	1	2	3	2	3	1	3	1	1	0	0	0	1	1	2	2	1	3	0	3b	10	4	15
7	55	1			1	2	0	0	0	0	0	0	0	0	0	0	0	1	2	2	1	2	3	72	1	3	4	2	3	1	3	1	1	0	0	0	1	1	2	2	2	3	0	3b	10	5	20
8	63	2	81	1.58	1	15				0	1	1	0	0	0	0	0	1	2	2	0	1	1	6	1	1	1	1	1	0	1	0	0	0	0	0	0	0	0	0	0	2	0	1a	1	1	6
9	65	2	62	1.6	1	1	0	0	0	0	0	0	0	0	0	0	0	0	1	1	0	1	2	36	1	2	4	2	3	1	3	0	0	0	0	0	1	1	2	2	1	3	0	3b	10	3	14
10	71		71	1.56	1	15	2	0	0	1	0	0	0	0	0	0	0	1	8	1	0	1	1	2	1	1	1	1	1	0	1	1	1	1	1	1	0	0	0	0	0	1	0	1c	3	3	7
11	52	2	57	1.6	1		3	0	0	1	0	0	0	0	0	0	0	0	1	1	0	1	1	6	1	1	2	2	2	1	2	1	1	0	0	0	1	1	1	1	1	3	0	2b	6	4	11
12	56	2	53	1.48	1		0	0	0	0	0	0	0	0	0	0	0	0	1	1	0	2	1	2	1	1	2	2	2	1	2	0	0	0	0	0	1	1	2	2	1	3	0	2b	6	3	12
13	60		92		1	17	2	0	0	1	0	1	1		0	0	0	0	4	1	0	1	1	0.5	0	1	1	1	1	0	1	1	1	0	0	0	0	0	0	0	0	1	0	1a	1	1	6
14	55	2	60	1.65	1	14	3	0	0	1	0	0	0	0	0	0	0	0	4	2	1	3	3	60	1	3	4	2	3	1	3	1	1	1	1	2	1	1	2	2	2	3	1	3d	12	6	23	10/10/2015	18/11/2015
15	53	2	72	1.68	1	13	4	0	0	0	0	0	0	0	0	0	0	1	6	3	1	2	1	9	1	1	1	1	1	0	1	1	2	1	1	1	0	0	0	0	1	2	0	1c	3	4	12
16	60	2			1	40	0	0	0	0	0	0	0	0	0	0	0	0	2	3	1	3	3	72	1	3	4	2	3	1	3	1	1	1	1	2	1	1	2	2	2	3	1	3d	12	6	23	04/07/2016	22/07/2016
17	67	1	68	1.54	1	3				0	1	1	0	0	0	0	0	0	2	1	0	1	1	4	1	1	2	2	2	1	2	1	1	0	0	0	1	1	1	1	1	3	0	2b	6	4	11
18	61	2	58	1.64	1	20	4			0	1	0	0	0	0	0	0	1	3	2	1	3	3	150	1	3	4	2	3	1	3	1	1	1	1	1	1	1	2	2	2	3	1	3d	12	6	22	05/12/2015	10/01/2016
19	62	2	72	1.63	1	3	3	0	0	0	0	0	0	0	0	0	0	1	2	1	0	1	1	2	1	1	1	1	1	0	1	1	1	1	1	1	0	0	0	0	0	1	0	1c	3	3	7
20	40	2	76	1.7	1	12	2	0	0	0	0	0	0	0	0	0	0	0	2	2	0	1	2	12	1	2	4	2	3	1	3	1	1	1	1	1	1	1	2	2	2	3	1	3d	12	5	17	10/03/2016	26/03/2016
21	61	2	76	1.74	1			0	0	0	0	0	0	0	0	0	0	1	1	1	0	1	2	24	1	2	4	2	3	1	3	1	1	1	1	1	1	1	2	2	2	3	1	3d	12	5	17	09/12/2015	14/12/2015
22	61	2	70	1.72	1	40	2	0	1	1	0	0	0	0	0	0	0	0	2	1	0	3	3	84	1	3	4	2	3	1	3	1	1	1	1	1	1	1	2	2	2	3	1	3d	12	5	21	04/11/2015	10/11/2015
23	65				1	4	2	0	0	0	0	0	0	0	0	0	0	0	2	1	0	1	2	12	1	2	2	2	2	1	2	1	1	0	0	0	1	1	1	2	1	3	1	2b	6	4	13	11/04/2015	08/05/2015
24	65	1	97	1.5	1	10	2	0	0	0	0	1	0	0	0	0	0	1	1	1	0	1	1	0.15	0	1	1	1	1	0	1	0	0	0	0	0	0	0	0	0	0	1	0	1a	1	0	5
25	43	2	98.5	1.82	1	6	2	0	0			0	0	0	0	0	0	0	1	1	0	1	1	1	0	1	1	1	1	0	1	0	0	0	0	0	0	0	0	0	0	2	0	1a	1	0	6
26	62	1	60	1.66	1	22	2	0	0	0	0	0	0	0	0	0	0	1	2	2	1	3	3	48	1	3	4	2	3	1	3	0	0	0	0	0	1	1	2	2	2	3	1	3b	10	4	20	14/01/2016	26/01/2016
27	36	2	76	1.75	1		3	0	0	0	0	0	0	0	0	0	0	1	3	2	0	3	3	60	1	3	4	2	3	1	3	0	0	0	0	0	1	1	2	2	1	3	0	3b	10	3	18
28	63	1	69	1.55	1	10		0	0	1	0	0	0	0	0	0	0	1	3	2	0	1	1	4	1	1	1	1	1	0	1	1	2	1	1	1	0	0	0	0	1	1	0	1c	3	3	9
29	68	1	67	1.5	1	10	2	0	0	0	0	0	0	0	0	0	0	0	2	1	0	1	2	18	1	2	1	1	1	0	1	1	1	0	0	0	1	1	1	1	1	3	0	1b	2	3	12
30	56	1	52	1.5	1	18	3	0	0	1	0	0	0	0	0	0	0	0	1	1	0	1	1	0.5	0	1	1	1	1	0	1	1	1	0	0	0	0	0	0	0	0	1	0	1a	1	1	6
31	56	2	64	1.55	1	10	0	0	0	0	0	1	0	0	0	0	0	0	1	1	0	2	1	4	1	1	1	1	1	0	1	1	1	0	0	0	0	0	0	0	0	2	0	1a	1	2	8
32	67		66	1.68	1	25	3	0	1	1	0	1	0	0	0	0	0	1	2	1	0	1	1	1	0	1	1	1	1	0	1	1	1	1	1	1	0	0	0	0	0	1	0	1c	3	2	7
33	59	1			1	7	2	0	0	0	0	1	0	1	0	0	0	1	3	3	1	1	2	30	1	2	2	2	2	1	2	1	2	1	1	1	0	0	0	0	0	2	0	2c	7	5	13
34	90	1	75	1.7	1	1	2	0	0	0	0	0	0	0			0	0	3	2	0	1	1	2	1	1	3	2	3	1	3	1	1	1	1	1	1	1	1	1	1	3	0	3d	12	5	13
35	56	2	80	1.67	1	11		0	0			0	0	0	0	0	0	0	2	1	0	1	1	2	1	1	1	1	1	0	1	1	1	0	0	0	0	0	0	0	0	1	0	1a	1	2	6
36	51	1	45	1.45	1	4	3	0	0	0	0	0	0	0	0	0		0	2	1	0	3	3	60	1	3	4	2	3	1	3	1	1	0	0	0	1	1	3	3	2	3	0	3b	10	4	21
37	53	2	51.5	1.6			3	4	0	0	0	0	0	0			0	1	1	1	1	3	3	40	1	2	4	2	3	1	3	1	2	1	1	1	1	1	1	1	1	3	0	3d	12	6	20
38	57	2	80.5	1.75	1	4	2	0	0	0	0	0	0	0	0	0	0	0	4	1	0	1	1	2	1	1	1	1	1	0	1	1	1	0	0	0	0	0	0	0	0	1	0	1a	1	2	6
39	73	1			1	30	2	0	0			1	0		0	0	0	1	6	3	1	2	2	18	1	2	2	2	2	1	2	1	2	0	0	0	0	0	0	0	0	1	0	2a	5	4	12
40	70	1	56	1.6	1	25	3	0	0	0	0	0	0	0	0	0	0	0	3	1	0	1	1	0.24	0	1	1	1	1	0	1	1	1	1	1	1	0	0	0	0	0	2	0	1c	3	2	8
41	71	0	83	1.62	1	0.6	0	0	0	0	0	0	0	0	0	0	0	0	3	1	0	1	1	3	1	1	4	2	3	1	3	1	1	0	0	0	1	1	2	2	1	3	0	3b	10	4	13
42	45	2			1	2	2	0	0	0	0		0	0	0	0	0	0	1	1	0	2	1	2	1	1	1	1	1	0	1	1	2	1	1	1	1	1	1	1	1	3	0	1d	4	4	13
43	62	2	60	1.68	1	20	2	0	0	0	0	0	0		0	0	0	0	3	3	1	2	1	8	1	1	1	1	1	0	1	1	1	1	1	1	1	1	2	2	1	3	0	1d	4	5	14
44	34	2	78	1.7	1	1	2	0	0	0	0	0	0	0	0	0	0	1	1	1	0	1	1	0.5	0	1	1	1	1	0	1	1	1	0	0	0	0	0	0	0	0	1	0	1a	1	1	6
45	57	2			1	15	3	0	0	1	0	0	0	0	0	0	0	0	3	2	0	1	1	9	1	1	4	2	3	1	3	0	0	0	0	0	1	1	1	1	1	3	0	3b	10	3	11
46	50				1	2	2	0	0	0	0	0	0	0	0	0	0	1	1	2	1	2	1	6	1	1	2	2	2	1	2	1	1	1	1	1	1	1	1	2	1	3	0	2d	8	6	14
47	90	0	46	1.43	1	15	2	0	0	0	0	0	0	0	0	0	0	0	3	1	0	1	1	1	0	1	1	1	1	0	1	1	2	1	1	1	1	1	1	1	1	3	0	1d	4	3	12
48	51	3	65	1.63	1	25	4	0	0	0	0	0	0	0	0	0	0	1	10	2	1	3	2	15	1	2	4	2	3	1	3	1	2	1	1	1	1	1	1	1	0	3	0	3d	12	6	18
49	57	2			1	39	2	0	0	0	0	1	0	0	0	0	0	0	1	1	0	3	2	30	1	2	4	2	3	1	3	1	1	1	1	1	1	1	2	2	2	3	0	3d	12	5	19
50	62	1	70	1.76	1	20	2	1	0	1	0	0	0	0	0	0	0	0	1	2	1	1	3	160	1	3	4	3	3	1	3	1	3	1	1	1	1	1	1	2	1	3	1	3d	12	6	20	20/04/2017	16/05/2017
51	69	2	58	1.7	1	15	2	0	0	0	0	0	0	0	0	1	0	0	10	1	0	1	3	50	1	3	4	2	3	1	3	1	2	1	1	1	1	1	2	2	1	3	0	3d	12	5	19
54	65		65	1.6	1	5	4	0	0	0	0	0	0		0	0	0	1	8	2	0	1	2	24	1	2	4	3	3	1	3	1	1	0	0	0	1	1	2	2	1	3	0	3b	10	4	15
55	63		58	1.6	1		3		0	0	0	1	0	0	0	0	0	0	4	1	0	1	1	8	1	1	4	2	3	1	3	0	0	0	0	0	1	1	1	2	0	3	0	3b	10	3	10
56	67	0	72	1.6	1	10	1	0	0	0	0	1					0	1	4	1	0	1	1	6	1	1	2	1	2	1	2	1	1	1	1	1	1	1	1	1	1	3	0	2d	8	5	12
57	57				1	18	0	0				0			0	1	0	0	2	3	1	3	3	100	1	3	1	1	1	0	1	0	0	1	1	1	1	1	1	1	0	3	0	1d	4	4	16
58	33		71	1.68	1		2	0	0	0	0	1	0	0	0	0	0	0	1	1	0	1	1	7.5	1	1	2	2	2	1	2	1	1	0	0	0	1	1	1	1	0	3	0	2b	6	4	10
59	74		61	1.54	1	13	2	0	0	0	0	0			1	0	0	0	4	1	0	1	1	0.9	0	1	1	1	1	0	1	1	1	1	1	2	0	0	0	0	0	2	0	1c	3	2	9
60	63				1	18		1	0	1	0	1	0	0	0	0	0	1	2	2	1	3	2	18	1	2	2	2	2	1	2	1	1	1	1	1	1	1	1	1	1	3	1	2d	8	6	17	04/06/2015	13/06/2015
61	69		94	1.58	1	24	3	0	0	1	0	0	0	0	0	0	0	0	2	1	0	1	1	6	1	1	2	2	2	1	2	1	1	1	1	1	1	1	1	1	1	3	0	2d	8	5	12
62	45	2	64	1.66	1	12	3	0	0	0	0	0	0	0	0	0	0	0	4	3	0	3	3	160	1	3	4	2	3	1	3	1	2	1	1	1	1	1	2	2	2	3	1	3d	12	5	22	21/11/2015	11/12/2015
63	37	2	82	1.7	1	10		0	0	1	0	1	0	0	0	0	0	0	1	2	0	1	2	9	1	1	4	2	3	1	3	1	1	1	1	1	1	1	1	2	2	3	1	3d	12	5	15	15/09/2016	24/09/2016
65	55		70	1.68	1	8	3	0	0	0	0	0	0	0	0	0	1	1	52	2	0	1	2	10	1	1	2	2	2	1	2	1	1	1	1	1	0	0	0	0	0	1	0	2c	7	4	9
66	81	1	56	1.68	1	10	2	0	0	0	0	1	0	0	0	0	0	0	7	1	0	1	1	1	0	1	1	1	1	0	1	1	1	1	1	1	0	0	0	0	0	1	0	1c	3	2	7
67	77	1	71	1.6	1	12	1	0	0	0	0	0	0	0	0	0	0	1	6	3	1	2	2	24	1	2	2	2	2	1	2	1	2	1	1	1	0	0	0	0	1	2	0	2c	7	5	15
68	65	1	45	1.43	1	4	2	0	0			1	0	0	0	0	0	0	2	1	0	1	1	0.5	0	1	1	1	1	0	1	0	0	0	0	0	0	0	0	0	0	2	0	1a	1	0	6
69	51		74.5	1.57	1	14	3	0	0	0	0	0	0	0	1	0	0	0	4	2	1	3	2	24	1	2	2	2	2	1	2	1	1	1	1	1	1	1	1	1	1	3	0	2d	8	6	17
70	72		60		1	15		0	0	0	0	1			0	0	0	1	2	3	1	1	2	30	1	2	4	3	3	1	3	1	1	1	1	1	1	1	3	3	0	3	0	3d	12	6	17
71	67	2	53	1.6	1	1	3	0	0	0	0	1	0	0	0	0	0	0	2	1	0	1	1	4	1	1	2	2	2	1	2	1	1	1	1	1	1	1	2	2	2	3	1	2d	8	5	14	15/05/2016	20/05/2016
72	52	2	66	1.7	1	18	4	0	0	0	1	1	0	1	0	0	0	0	2	2	0	1	3	154	1	3	4	2	3	1	3	1	1	1	1	2	1	1	3	3	2	3	1	3d	12	5	21	29/04/2016	06/06/2016
73	52	2	84	1.68	1	3	2	0	0	0	1	1	0	0	0	0	0	1	1	2	0	1	1	4	1	1	1	1	1	0	1	1	1	0	0	0	0	0	0	0	0	1	0	1a	1	2	6
74	48	2	81	1.66	1	4	2	0	0	0	0	0	0	0	0	0	0	0	4	3	1	2	2	24	1	2	1	1	1	0	1	1	1	0	0	0	0	0	0	0	1	1	0	1a	1	3	11
75	63	2			1	10	2	0	0	1	0	1	0	0	0	0	0	0	4	1	0	1	3	48	1	3	4	2	3	1	3	1	1	1	1	2	1	1	2	2	2	3	1	3d	12	5	20	14/08/2015	28/08/2015
76	50	2	82	1.72	1	15	2	0	0	1	0	0	0	0	0	0	0	0	3	1	0	3	3	105	1	3	4	2	3	1	3	1	1	1	1	1	1	1	2	2	2	3	1	3d	12	5	21	28/08/2015	09/09/2015
77	65	1	55	1.47		8	2			0	1	1	0	0	0	0	0	0	4	1	0	1	1	2	1	1	1	1	1	0	1	1	1	1	1	1	0	0	0	0	1	2	0	1c	3	3	9
78	70	2	51	1.48	1	4	2	0	0	0	0	0	0	0	0	0	0	0	2	1	0	1	1	1	0	1	1	1	1	0	1	0	0	0	0	0	0	0	0	0	1	1	0	1a	1	0	6
79	47	2	74	1.46	1	1	2	0	0	0	1	1	0	0	0	0	0	0	2	1	0	1	1	0.25	0	1	1	1	1	0	1	1	1	1	1	1	0	0	0	0	0	1	0	1c	3	2	7
80	83	0	50	1.52	1	3	2	0	0	0	0	0	0	0	0	0	1	0	2	1	0	1	1	0.15	0	1	1	1	1	0	1	1	1	0	0	0	0	0	0	0	0	1	0	1a	1	1	6
81	40		68	1.57	1	10	2	0	0	0	0	0			0	0	0	0	6	1	0	1	1	2	1	1	2	2	2	1	2	1	2	1	1	1	1	1	2	2	1	3	1	2d	8	5	14	08/05/2016	14/05/2016
82	52	2	69	1.68	1		0	0	0	0	0	0			0	0	0	1	3	1	0	1	1	4	1	1	1	1	1	0	1	1	1	0	0	0	1	1	1	0	0	3	0	1b	2	3	9
83	73	2	78	1.64	1		2	0	1	0	0	1	0	0	0	0	0	0	4	1	0	3	3	140	1	3	4	2	3	1	3	1	2	1	1	1	1	1	2	2	1	3	1	3d	12	5	21	22/06/2016	05/07/2016
84	47		78	1.68	1	15	3	0	0			0			0	0	0	0	1	2	1	2	2	10	1	1	1	1	1	0	1	0	0	0	0	0	1	1	1	2	1	3	0	1b	2	3	12
85	69		85	1.67	1	8	2	0	0	0	0	1			0	0	0	1	4	1	0	1	1	6	1	1	4	2	3	1	3	1	1	1	1	1	1	1	3	3	2	3	0	3d	12	5	16
86	59				1		2	0	0	1	0	1		0	0	0	0	0	2	2	1	1	2	20	1	2	2	2	2	1	2	1	1	1	1	1	1	1	2	2	1	3	0	2d	8	6	16
87	50	1	76	1.7	1	6	3	0	0			0			0	0	0	0	2	1	0	1	1	2	1	1	1	1	1	0	1	0	0	0	0	0	1	1	1	2	1	3	0	1b	2	2	9
89	73		73	1.61	1	14	3	0	0	0	0	1	1	1	0	0	0	1	2	1	0	1	1	1	0	1	1	1	1	0	1	1	1	0	0	0	0	0	0	0	0	1	0	1a	1	1	6
90	27	1			1	22	1	0	0	0	1	0	0				0	0	1	3	1	1	2	16	1	2	2	2	2	1	2	0	0	0	0	0	1	1	1	2	2	3	1	2b	6	4	14	12/10/2016	29/10/2016
91	51		81	1.65	1	4	0	0	0	0	0	0	0		0	0	0	0	1	1	0	1	1	4	1	1	1	1	1	0	1	1	1	0	0	0	0	0	0	0	0	1	0	1a	1	2	6
92	58		89	1.54	1	18	4	0	0	0	0	1	0	0	0	0	0	1	4	2	0	2	1	4	1	1	1	1	1	0	1	1	2	1	1	1	1	1	1	1	1	3	0	1d	4	4	13
94	65	2	60	1.6	1	6	2	0	0	0	1	0	0	0	0	0	0	0	1	2	0	3	3	54	1	3	4	2	3	1	3	1	1	1	1	1	1	1	2	2	2	3	1	3d	12	5	21	27/10/2016	09/11/2016
95	56	2			1		2	0	0	0	0	1	0	0	0	0	0	0	1	1	0	1	1	2	1	1	1	1	1	0	1	0	0	0	0	0	1	1	1	1	1	3	0	1b	2	2	9
96	77		58	1.57	1	15	4	0	0	0	0	0			0	0	0	1	2	1	0	1	1	0.25	0	1	1	1	1	0	1	1	1	0	0	0	0	0	0	0	0	1	0	1a	1	1	6
97	56		96	1.64	1	8	2	0	0	0	0	1	0	0	0	0	0	1	1	1	0	2	1	6	1	1	1	1	1	0	1	0	0	1	1	1	1	1	1	1	1	3	0	1d	4	3	11
98	58				1	8	3		1	1	0	1	0	0	0	0	0	1	1	1	0	1	3	80	1	3	4	2	3	1	3	1	1	1	1	2	1	1	3	3	1	3	1	3d	12	5	20	26/10/2016	07/11/2016
99	68	1	64	1.52	1	20	4	0	0	1	0	1			0	0	0	0	1	1	0	1	1	4	1	1	1	1	1	0	1	1	2	1	1	2	0	0	0	0	1	1	0	1c	3	3	10
100	61				1	14	3	0	0			0			0	0	0	1	3	2	1	2	1	5	1	1	2	2	2	1	2	1	1	1	1	1	1	1	2	1	2	3	1	2d	8	6	16	06/08/2015	16/08/2015
101	75	1	68	1.62	1	35	2	0	0	0	0	0	0	0	0	0	0	0	3	3	1	1	1	4	1	1	1	1	1	0	1	1	2	1	1	2	0	0	0	0	0	2	0	1c	3	4	11
102	48	2	72	1.67	1	5	2	0	0	0	0	0	0	0	0	0	0	1	2	2	0	1	2	10	1	1	4	2	3	1	3	1	1	0	0	0	1	1	2	2	2	3	0	3b	10	4	15
103	49	2	50	1.57	1	6	3	0	0			0	0	0	0	0	0	0	3	1	0	1	1	6	1	1	4	2	3	1	3	1	1	0	0	0	1	1	1	2	1	3	0	3b	10	4	12
104	41	2	52	1.63	1	5	3	0	0	0	0	0	0	0	0	0	0	1	2	2	0	1	1	9	1	1	3	2	3	1	3	1	1	1	1	1	1	1	2	2	1	3	1	3d	12	5	14	11/02/2015	25/02/2015
105	66	2	72	1.66	1	18	2	1	0	0	1	0	0	0	0	0	0	0	3	2	1	3	3	56	1	3	4	2	3	1	3	1	1	1	1	1	1	1	2	2	2	3	1	3d	12	6	22	03/03/2016	18/03/2016
106	55	2	72	1.51	1	20	2	0	0	0	0	0	0	0	0	0	0	0	3	2	0	3	3	100	1	3	4	3	3	1	3	1	1	0	0	0	1	1	2	2	2	3	1	3b	10	4	20	13/01/2016	27/01/2016
107	35	3	72	1.7	1	8		3	0	0	0	0	0	0	0	0	0	0	1	1	0	1	2	18	1	2	4	2	3	1	3	1	1	0	0	0	1	1	2	2	1	3	1	3b	10	4	15	29/04/2017	11/05/2017
108	52	2	68	1.66	1		2	0	0	0	0	0	0	0	0	0	0	0	3	1	0	1	2	6	1	1	4	2	3	1	3	1	1	1	1	1	1	1	2	2	1	3	0	3d	12	5	15
109	47	2	42	1.53	1	5	0	0	0	1	0	1			0	0	0	1	2	1	0	1	1	2	1	1	1	1	1	0	1	0	0	0	0	0	0	0	0	0	0	1	0	1a	1	1	5
110	47	2	81	1.7	1	8	3	0	0	1	0	0	0	0	0	0	0	1	6	1	0	1	1	4	1	1	1	1	1	0	1	1	1	0	0	0	1	1	1	1	1	3	0	1b	2	3	10
111	58	2	72	1.6	1		4	0	0	0	1	0	0	0	0	0	0	1	2	2	1	1	2	18	1	2	1	1	1	0	1	1	1	1	1	1	1	1	1	2	1	3	0	1d	4	5	14
112	60	1	64	1.58	1	26	2	0	0	0	0	0	0	0	0	0	0	0	3	3	1	1	1	2	1	1	1	1	1	0	1	1	1	1	1	1	1	1	1	1	1	3	0	1d	4	5	12
113	50		70	1.56	1	15	4	0	1	0	0	0	0	0	0	0	0	0	6	2	0	1	2	12	1	2	2	2	2	1	2	1	1	1	1	1	1	1	1	1	1	3	0	2d	8	5	14
114	76	1	60	1.6	1	6	2	0	0	0	0	0	0	0	0	0	0	0	2	1	0	1	2	30	1	2	4	2	3	1	3	1	1	0	0	0	1	1	2	2	2	3	0	3b	10	4	16
115	69	2	76	1.54	1		2	0	0	1	0	1	0	0	0	0	0	0	1	2	0	1	1	4	1	1	1	1	1	0	1	1	1	0	0	0	0	0	0	0	0	2	0	1a	1	2	7
116	69	1	61	1.6	1	12	2	0	0	0	1	1	0	0	0	0	0	1	18	1	0	1	3	45	1	3	4	2	3	1	3	1	2	1	1	2	1	1	2	2	2	3	0	3d	12	5	21
117	55	2	70	1.72	1	1	2	0	0	0	0	1	0	0	0	0	0	0	4	2	0	1	1	4	1	1	1	1	1	0	1	1	1	1	1	1	1	1	1	1	1	3	0	1d	4	4	11
118	66	2	59	1.58	1		2	0	0	0	1	1	0	0	0	0	0	1	6	1	0	1	2	12	1	2	4	2	3	1	3	1	1	0	0	0	1	1	1	2	1	3	0	3b	10	4	14
119	54	2	61.5	1.55	1	3	2	0	0	0	0	1	0	0	0	0	0	1	2	3	1	2	1	0.25	0	1	1	1	1	0	1	1	1	0	0	0	1	1	1	1	1	3	0	1b	2	3	12
120	48	2	70	1.66	1	3	2	0	0	0	0	0	0	0	0	0	0	1	3	2	1	3	3	112	1	3	4	3	3	1	3	1	1	0	0	0	1	1	2	2	2	3	1	3b	10	5	21	06/11/2016	21/11/2016
121	89		98	1.7	1		0	0	0	1	0	1	0	0	0	0	0	1	48	3	1	1	3	225	1	3	3	2	3	1	3	1	1	1	1	2	1	1	2	2	1	3	1	3d	12	6	20	08/09/2015	23/10/2015
122	77	1	43	1.37	1	1.5	1	0	0	0	0	0	0	0	0	0	0	1	2	2	1	2	2	9	1	1	2	2	2	1	2	1	1	0	0	0	0	0	0	0	0	1	0	2a	5	4	10
123	66		50	1.48	1	17	2	0	0	1	0	0	0	0	0	0	0	1	2	1	1	1	2	6	1	1	1	1	1	0	1	1	1	0	0	0	0	0	0	0	1	1	0	1a	1	3	9
124	73	1			1	22	3	0	0	0	1	1	0	0	0	0	0	0	2	2	1	2	2	20	1	2	2	2	2	1	2	1	2	1	1	1	1	1	1	1	1	3	0	2d	8	6	17
125	87	1	44	1.45	1	6	2	0	0	0	1	1	0	0	1	1	0	1	3	2	0	1	3	120	1	3	4	3	3	1	3	1	2	1	1	1	1	1	2	2	2	3	1	3d	12	5	20	06/01/2016	19/01/2016
126	68	2	86	1.68	1	18	3	0	0	0	1	1	0	0	0	0			3	1	0	2	3	90	1	3	1	1	1	0	1	0	0	1	1	1	1	1	1	1	1	3	0	1d	4	3	15
127	60				1		3	1	0	0	0	0	0	0	0	0	0	1	4	1	0	1	2	8	1	1	4	2	3	1	3	1	1	0	0	0	1	1	1	2	1	3	0	3b	10	4	13
128	36	1	66	1.68	1		2	0	1			0	0	0	0	0	0	1	2	1	0	2	1	1	0	1	1	1	1	0	1	0	0	0	0	0	0	0	0	0	0	2	0	1a	1	0	7
130	87				1	20	0	0	0	1	0	0	0	0	0	0	0	1	3	3	0	1	2	24	1	2	4	2	3	1	3	1	1	1	1	1	1	1	2	2	1	3	1	3d	12	5	16	06/08/2015	20/08/2015
131	60	2	70	1.62	1		4	0	4	0	1	1	0	0	0	0	0	1	3	3	1	1	3	56	1	3	4	2	3	1	3	1	2	1	1	1	1	1	2	2	2	3	1	3d	12	6	21	21/12/2015	30/12/2015
132	86				1	50	3	0	0	0	0	0	0	0	0	0	0	0	2	1	0	1	1	9	1	1	4	2	3	1	3	1	1	1	1	1	1	1	3	3	1	3	1	3d	12	5	15	07/12/2015	19/12/2015
133	60	2			1	16	3	0	0	0	1	1	0	0	0	0			2	1	0	2	2	18	1	2	4	2	3	1	3	1	1	1	1	1	1	1	1	1	1	3	0	3d	12	5	16
134	55				1	0.1	0	0	0	0	1	0	0	0	0	0	0	1	2	1	0	1	2	16	1	2	4	2	3	1	3	1	1	1	1	1	1	1	2	2	1	3	1	3d	12	5	16	24/10/2015	05/11/2015
135	57	2	62	1.6	1	20	3	0	0	0	0	1	0	0	0	0	0	0	4	3	0	3	3	54	1	3	4	3	3	1	3	1	1	1	1	1	1	1	3	3	2	3	1	3d	12	5	22	22/09/2015	30/10/2015
136	60	2	80	1.72	1	14	4	0	0	0	0	0	0	0	0	0	0	0	3	1	0	1	1	2	1	1	1	1	1	0	1	0	0	0	0	0	0	0	0	0	0	2	0	1a	1	1	6
137	58	2	70	1.58	1	10	4	0	0	0	0	0	0	0	0	0	0	1	6	3	0	3	3	60	1	3	4	3	3	1	3	1	1	1	1	1	1	1	3	3	2	3	1	3d	12	5	22	15/12/2015	12/01/2016
138	52	2	76	1.62	1	15	4			1	0	0	0	0	0	0	0	0	6	2	0	1	3	72	1	3	4	2	3	1	3	1	1	0	0	0	1	1	2	2	2	3	1	3b	10	4	18	06/12/2016	16/12/2016
139	47	2	80	1.68	1	13	2	0	0	0	0	0	0	0	0	0		1	12	3	1	3	3	72	1	3	4	2	3	1	3	1	1	1	1	1	1	1	2	2	2	3	1	3d	12	6	22	03/07/2015	14/08/2015
140	66	2	56	1.5	1	17	2	0	0			0	0	0	0	0	0	0	1	1	0	1	1	0.1	0	1	1	1	1	0	1	1	1	0	0	0	0	0	0	0	0	1	0	1a	1	1	6
141	52	2	69	1.61	1	11	1	0	0	0	0	0	0	0	0	0	0	0	1	2	0	3	2	10	1	1	2	2	2	1	2	1	1	0	0	0	1	1	2	2	1	3	0	2b	6	4	15
142	70		62	1.48	1	10	2	0	0	0	1	0	0	0	0	0	0	0	2	1	0	1	2	12	1	2	2	2	2	1	2	1	2	1	1	1	1	1	1	1	1	3	0	2d	8	5	15
143	75	1	69	1.71	1	12	4	0	0	0	0	0	0	0	0	0	0	1	8	1	0	1	1	2	1	1	1	1	1	0	1	1	1	1	1	1	0	0	0	0	0	2	0	1c	3	3	8
144	74		77	1.64	1	5	2	0	0	0	1	0			0	0	0	0	4	2	1	1	1	5	1	1	3	1	3	1	3	1	1	0	0	0	1	1	1	1	1	3	0	3b	10	5	13
145	63	0			1		2	0	0	0	0	0	0	0	0	0	0	0	2	3	1	1	2	12	1	2	2	2	2	1	2	1	1	0	0	0	1	1	1	1	1	3	0	2b	6	5	14
146	61		52	1.4	1	10	4	0	0	0	0	1	0	0	0	0	0	0	6	1	0	1	1	6	1	1	1	1	1	0	1	0	0	0	0	0	0	0	0	0	0	1	0	1a	1	1	5
147	59		75	1.68	1	2		0	0	1	0	1	0	0	0	0	0	1	7	2	0	1	2	15	1	2	1	1	1	0	1	0	0	0	0	0	0	0	0	0	0	1	0	1a	1	1	7
148	87				1			0	0	0	1	0	0	0	0	0	0	1	2	1	0	1	2	30	1	2	4	2	3	1	3	1	1	1	1	2	1	1	2	2	1	3	0	3d	12	5	17
149	72	2	87	1.56	1	10	2	0	0			0	0	0	0	0	0	1	6	1	0	1	1	2	1	1	1	1	1	0	1	1	1	0	0	0	0	0	0	0	0	2	0	1a	1	2	7
150	52				1			0	0			0	0	0	0	0	0	1	2	3	1	2	2	20	1	2	2	2	2	1	2	1	1	0	0	0	1	1	1	1	1	3	0	2b	6	5	15
151	70	0	61	1.63	1	5	2	0	0	0	1	0	0	0	0	0	0	1	3	1	0	1	1	9	1	1	4	2	3	1	3	1	1	1	1	1	1	1	1	2	1	3	1	3d	12	5	13	05/07/2015	14/07/2015
152	63	1	62	1.52	1	20	3	0	4	0	1	1	0	0	0	0	0	0	6	1	1	1	2	32	1	2	1	1	1	0	1	1	2	1	1	1	1	1	1	1	1	3	0	1d	4	5	15
153	62	2	74	1.6	1	16	3	0	0			1	0	0	0	0	0	1	4	1	0	2	1	9	1	1	1	1	1	0	1	1	1	1	1	1	1	1	1	1	0	3	0	1d	4	4	11
154	52	2	82	1.68	1	12	2	0	0			0	0		0	0	0	1	3	3	1	2	2	15	1	2	1	1	1	0	1	1	1	0	0	0	1	1	1	1	1	3	0	1b	2	4	14
155	56	2			1	4	2	0	0			1	0	1	0	0	0	0	6	2	0	1	1	6	1	1	1	1	1	0	1	1	1	1	1	1	0	0	0	0	0	1	0	1c	3	3	7
156	59	2	55	1.54	1	25	3			1	0	1	0	0	0	0	0	1	2	2	0	1	2	30	1	2	2	2	2	1	2	1	1	1	1	1	1	1	1	1	1	3	0	2d	8	5	14
157	37	2	71	1.51	1	16	4	0	0	0	0	0	0	0	0	0	0	1	2	1	0	1	1	3	1	1	1	1	1	0	1	1	1	0	0	0	0	0	0	0	0	1	0	1a	1	2	6
158	55	2	74	1.71	1	4	3	0	0			0	0	0	0	0	0	0	8	3	1	1	3	40	1	2	2	2	2	1	2	1	1	0	0	0	0	0	0	0	1	2	0	2a	5	4	13
159	60	2	62	1.72	1	15	3	0	0	0	0	0	0	0	0	0	0	1	2	3	1	1	2	15	1	2	1	1	1	0	1	1	2	0	0	0	0	0	0	0	0	2	0	1a	1	3	11
160	70		55	1.45	1	24	2	0	0	0	1	0	0	0	0	0	0	0	3	1	0	1	1	0.15	0	1	1	1	1	0	1	1	1	0	0	0	0	0	0	0	1	1	0	1a	1	1	7
161	52	2	86	1.74	1	12	3	0	0	0	0	0	0	0	0	0	0	0	1	2	0	2	2	12	1	2	4	2	3	1	3	1	1	0	0	0	1	1	2	2	1	3	0	3b	10	4	16
162	39	2	84	1.72	1	6	2	0	0	0	0	0	0	0	0	0	0	0	1	1	0	1	1	0.5	0	1	1	1	1	0	1	0	0	0	0	0	0	0	0	0	0	1	0	1a	1	0	5
163	50	1	76	1.55	1	1	4	0	0	0	0	0	0	0	0	0	0	0	2	3	1	1	2	12	1	2	1	1	1	0	1	1	1	0	0	0	0	0	0	0	0	1	0	1a	1	3	9
164	49	2			1	4	3	0	0	0	0	1	0	0	0	0	0	1	2	3	1	2	3	150	1	3	4	3	3	1	3	1	1	1	1	1	1	1	2	2	2	3	1	3d	12	6	21	13/08/2016	29/08/2016
165	35		49	1.44	1	6	3	0	0	1	0	0	0	0	0	0	0	1	2	2	0	3	3	48	1	3	2	2	2	1	2	0	0	0	0	0	1	1	2	2	1	3	1	2b	6	3	17	27/02/2016	09/03/2016
166	59	1			1	20	0					0			0	0	0	0	1	1	0	1	2	12	1	2	4	2	3	1	3	1	1	0	0	0	1	1	1	1	1	3	0	3b	10	4	14
167	73	1	76	1.64	1	4	2	0	0	0	1	0	0	0	0	0	0	1	2	1	0	1	1	6	1	1	2	2	2	1	2	1	1	0	0	0	1	1	1	1	1	3	0	2b	6	4	11
168	43				1	20	0			0	0	0	0	0	0	0		0	2	2	1	1	3	48	1	3	2	2	2	1	2	1	1	0	0	0	1	1	1	2	2	3	0	2b	6	5	17
169	56	2	81	1.48	1	1	2	0	0	0	0	0	0	0	0	0	0	0	2	1	0	1	1	0.5	0	1	1	1	1	0	1	0	0	0	0	0	0	0	0	0	0	1	0	1a	1	0	5
170	62	2	72	1.66	1	10	2	0	0	0	0	1	1	0	0	0	0	1	1	1	0	1	3	56	1	3	4	2	3	1	3	1	1	0	0	0	1	1	3	3	3	3	1	3b	10	4	20	29/09/2016	12/10/2016
171	53	2	51	1.55	1	5	3	0	0	0	0	0	0	0	0	0	0	0	8	2	1	1	1	6	1	1	1	1	1	0	1	0	0	0	0	0	0	0	0	0	0	1	0	1a	1	2	6
172	47				1	3	2			0	0	0	0	0	0	0	0	0	3	2	1	3	3	72	1	3	4	2	3	1	3	0	0	0	0	0	1	1	2	2	2	3	1	3b	10	4	20	11/12/2016	27/12/2016
173	62				1	14	3	0	0			0	0	0	0	0	0	1	2	2	0	1	2	32	1	2	4	2	3	1	3	1	2	1	1	1	1	1	1	2	2	3	1	3d	12	5	17	19/09/2016	06/10/2016
174	50	2	64	1.61	1	15	3	0	0	0	0	0	0	0	0	0	0	0	4	1	0	1	1	6	1	1	4	2	3	1	3	0	0	0	0	0	1	1	1	1	0	3	0	3b	10	3	10
175	35	2	75	1.62	1	1	2	0	0	1	0	0	0	0	0	0	0	0	16	2	1	3	3	60	1	3	1	1	1	0	1	0	0	0	0	0	0	0	0	0	0	1	0	1a	1	2	12
176	59	2	52	1.63	1	7	3	0	0	0	1	0	0	0	0	0	0	0	4	2	1	3	3	120	1	3	4	3	3	1	3	1	2	1	1	1	1	1	3	3	2	3	1	3d	12	6	24	11/10/2016	07/11/2016
177	66	1			1	20	2	0	0	0	0	0	0		0	0	0	0	2	3	1	1	1	2.25	1	1	1	1	1	0	1	1	2	1	1	1	1	1	1	2	1	3	0	1d	4	5	13
178	59	2	66	1.5	1	8	2			0	1	1	0	0	0	0	0	1	2	1	0	1	1	2	1	1	1	1	1	0	1	1	1	0	0	0	1	1	1	1	0	3	0	1b	2	3	9
179	67				1	20	2	0	0			1	0	1	0	0	0	0	2	1	0	3	3	78	1	3	4	3	3	1	3	1	1	1	1	1	1	1	3	3	2	3	1	3d	12	5	22	29/09/2015	06/10/2015
180	72				1	15				0	1	0	0	0	0	0	0	1	1	2	0	1	2	18	1	2	4	2	3	1	3	1	2	1	1	1	1	1	2	2	1	3	0	3d	12	5	17
181	44	2	83	1.54	1	14	3	0	0	1	0	1	0	0	0	0	0	1	2	2	0	1	3	40	1	2	4	2	3	1	3	1	3	1	1	1	1	1	2	2	1	3	1	3d	12	5	19	01/04/2017	19/04/2017
182	62	2	72	1.64	1	22	2	0	0	0	0	0	0	0	0	0	0	1	2	1	0	1	1	4	1	1	4	2	3	1	3	1	1	1	1	1	1	1	2	2	1	3	0	3d	12	5	14
183	88	1	62	1.56	1	30		0	0			1	0	0	0	1	0	0	6	2	0	1	2	16	1	2	4	2	3	1	3	1	2	1	1	1	0	0	0	0	0	2	0	3c	11	4	13
184	60	2	94	1.62	1	20	2			0	1	1	0		0	0	0	1	3	2	0	1	2	24	1	2	4	2	3	1	3	0	0	1	1	1	1	1	2	2	2	3	1	3d	12	4	16	30/03/2016	05/04/2016
185	43	2	74	1.53	1	1	4	0	0	0	1	0	0	0	0	0	2	0	3	2	0	1	2	12	1	2	1	1	1	0	1	1	1	1	1	2	1	1	1	1	0	3	0	1d	4	4	13
186	52	2	54	1.59	1	20	2	0	0			0	0	0	0	0	0	2	2	1	0	1	2	6	1	1	1	1	1	0	1	1	1	0	0	0	0	0	0	0	0	1	0	1a	1	2	7
187	42	1	50	1.45	1	11	3	0	0	0	1	0	0	0	0	0	0	1	2	2	1	3	3	40	1	2	2	2	2	1	2	1	1	0	0	0	1	1	2	2	2	3	1	2b	6	5	19	01/08/2016	16/08/2016
188	55	2	75		1	10		0	4			1	0	1	0	0	0	0	3	2	0	3	3	48	1	3	4	2	3	1	3	1	2	1	1	2	1	1	3	3	2	3	1	3d	12	5	24	06/04/2015	15/04/2015
189	62	2	70	1.47	1	6	2	0	0	0	0	1	0	0	0	1	0	0	1	1	0	1	1	4	1	1	4	2	3	1	3	1	1	1	1	1	1	1	2	2	1	3	0	3d	12	5	14
190	67		68	1.69	1	35	4			1	0	1	0	0	0	0	0	0	2	2	0	1	3	40	1	2	4	2	3	1	3	1	2	1	1	1	1	1	2	2	1	3	1	3d	12	5	18	17/05/2017	06/06/2017
191	86	1	58	1.55	1	40		0	0	0	0	1	0	1	0	0	0	0	1	3	1	1	1	6	1	1	1	1	1	0	1	1	2	1	1	1	0	0	0	0	0	1	0	1c	3	4	9
192	80		92	1.66	1	27	3	0	0	1	0	1	0	0	0	0	0	0	2	1	0	2	1	1	0	1	1	1	1	0	1	1	1	1	1	1	0	0	0	0	0	2	0	1c	3	2	9
193	72	2			1	19	3	0	0			0	0	0	0	0	0	0	3	1	0	2	2	16	1	2	4	2	3	1	3	1	1	1	1	1	1	1	1	1	0	3	0	3d	12	5	15
194	68	2	56	1.54	1	23	4	0	0	0	1	0	0	0	0	0	0	1	3	2	0	1	1	9	1	1	2	2	2	1	2	1	1	1	1	1	1	1	1	2	1	3	0	2d	8	5	12
195	71				1	36	3	0	0	0	1	0	0	0	0	0	0	1	12	1	0	1	2	16	1	2	1	1	1	0	1	1	2	1	1	1	0	0	0	0	0	1	0	1c	3	3	10
196	66	2	60		1	13	3	0	0	1	0	1	0	0	0	0	0	1	3	1	0	1	2	30	1	2	4	2	3	1	3	1	2	1	1	1	1	1	2	2	2	3	1	3d	12	5	18	06/05/2015	03/06/2015
197	67	1			1	26	2	0	0	1	0	1	0	0	0	0	0	1	2	2	0	1	3	40	1	2	4	2	3	1	3	1	1	1	1	1	1	1	2	2	2	3	1	3d	12	5	18	16/11/2016	03/12/2016
198	53	2	58	1.51	1	7	3	0	0	0	1	0	0	0	0	0	0	2	5	3	1	1	1	0.6	0	1	1	1	1	0	1	0	0	0	0	0	0	0	0	0	0	1	0	1a	1	1	6
199	62	2	88	1.71	1	17	2	0	0	0	0	0	0	0	0	0	0	1	6	2	1	1	2	12	1	2	2	2	2	1	2	1	1	0	0	0	1	1	2	2	1	3	0	2b	6	5	15
200	46	2	48	1.64	1	5	2	0	0	0	1	1	0	0	0	0		1	20	3	1	1	3	112	1	3	4	2	3	1	3	0	0	0	0	0	1	1	2	2	2	3	1	3b	10	4	18	03/03/2016	17/03/2016
201	38	2	59	1.68	1	1	2	0	0	0	1	0	0	0	0	0	0	1	2	1	0	1	3	96	1	3	4	2	3	1	3	1	1	1	1	1	1	1	2	2	1	3	1	3d	12	5	18	16/06/2016	25/06/2016
202	49	2	64	1.66	1	1	3			0	1	0	0	0	0	0	0	0	2	3	1	1	2	20	1	2	2	2	2	1	2	0	0	1	1	2	1	1	1	2	1	3	1	2d	8	5	15	23/02/2016	18/03/2016
203	65	2			1	1	2	0	0	0	0	0	0	0	0	0	0	0	2	2	0	1	3	40	1	2	4	2	3	1	3	1	1	1	1	2	1	1	2	2	1	3	0	3d	12	5	18
204	57	2	67	1.53	1	4	2	0	0	0	0	0	0	0	0	0	0	2	1	2	0	1	1	0.4	0	1	1	1	1	0	1	1	1	1	1	1	0	0	0	0	0	2	0	1c	3	2	8
205	57	2	69	1.64	1	25	2	0	0	0	1	1	0	0	0	0	0	0	5	2	0	1	1	0.16	0	1	1	1	1	0	1	1	1	0	0	0	0	0	0	0	0	1	0	1a	1	1	6
206	66	2			1	10	3	0	1	1	0	1	0	0	0	0	0	0	2	2	1	1	1	4	1	1	2	2	2	1	2	1	2	1	1	1	1	1	2	2	1	3	0	2d	8	6	15
207	78				1	20	3	4	0			0	0	0	0	0	0	1	8	3	1	1	2	36	1	2	4	3	3	1	3	1	3	1	1	2	1	1	3	3	2	3	1	3d	12	6	22	08/11/2016	28/11/2016
208	68	2	68	1.65	1	10	2	0	0	1	0	1	0	0	0	0	0	0	2	1	0	1	3	48	1	3	4	2	3	1	3	1	1	1	1	1	1	1	2	2	2	3	1	3d	12	5	19	03/06/2016	23/06/2016
209	48	2	86	1.75		10	2	0	0	0	1	1	0	0	0	0	0	0	2	1	0	1	2	18	1	2	3	2	3	1	3	1	1	0	0	0	1	1	2	2	1	3	0	3b	10	4	15
210	59	2	75	1.61	1	15		0	0			0	0	0		0	0	0	8	1	0	1	1	0.16	0	1	1	1	1	0	1	1	1	1	1	1	1	1	1	1	0	3	0	1d	4	3	10
211	67	1			1							1	0	0		0	0	1	1	1	0	1	1	4	1	1	2	2	2	1	2	1	1	0	0	0	1	1	2	2	1	3	0	2b	6	4	12
212	59		58	1.55	1	17	4	0	0	0	0	0	0	0	0	0	0	0	1	1	0	1	1	1	0	1	1	1	1	0	1	1	1	0	0	0	0	0	0	0	0	2	0	1a	1	1	7
213	66	2	65	1.62	1	2	2	0	0	1	0	0	0	0	0	0	0	1	3	2	0	1	3	60	1	3	4	2	3	1	3	1	1	1	1	1	1	1	1	2	1	3	0	3d	12	5	17
214	58	2			1	5	2	0	0	0	0	0	0	0	0	0	0	0	1	2	1	2	1	2	1	1	2	2	2	1	2	1	1	0	0	0	1	1	2	2	1	3	0	2b	6	5	14
215	60	2	58	1.5	1	23	3	0	0	0	1	0	1	0	1	0	1	2	2	1	0	1	2	4	1	1	1	1	1	0	1	1	2	0	0	0	1	1	1	1	1	3	1	1b	2	3	12	01/02/2015	16/09/2015
216	65		112	1.68	1	5	2	0	0	0	0	0	0	0	0	0	0	0	2	1	0	1	1	1	0	1	1	1	1	0	1	0	0	0	0	0	0	0	0	0	0	2	0	1a	1	0	6
217	49	2	92	1.65	1	10	4			0	1	0	0	0	0	0	0	0	8	1	0	1	3	70	1	3	4	2	3	1	3	1	1	0	0	0	1	1	2	2	2	3	1	3b	10	4	18	27/12/2015	19/01/2016
218	68	1			1	40	2	0	0			0	0	0	0	0	0	1	6	2	1	1	2	12	1	2	4	2	3	1	3	1	2	1	1	1	1	1	1	1	1	3	0	3d	12	6	17
220	75				1	10	2	0	0	0	0	0	0	0	0	0	0	0	1	2	0	1	1	6	1	1	1	1	1	0	1	1	2	0	0	0	1	1	1	1	1	3	0	1b	2	3	11
221	63	2	66	1.68	1	40	0	0	0	0	0	1	0	0			0	1	3	3	1	1	3	56	1	3	1	1	1	0	1	1	1	1	1	1	1	1	1	2	1	3	0	1d	4	5	16
222	64	2	60	1.66	1	12	3	0	0	0	1	0	0	0	0	0	0	1	1	1	0	3	3	120	1	3	4	2	3	1	3	1	1	1	1	2	1	1	2	2	2	3	1	3d	12	5	22	13/11/2016	09/01/2017
223	77		70	1.72	1	30	2	0	0			0	0	0	0	0	0	0	4	1	0	1	2	15	1	2	4	2	3	1	3	1	1	1	1	1	1	1	2	2	1	3	1	3d	12	4	16	10/04/2016	24/09/2016
224	71		55	1.5	1	2	3	0	0	0	0	0	0	0	0	0	0	1	2	1	0	2	2	6	1	1	2	1	2	1	2	1	1	1	1	1	1	1	1	2	1	3	0	2d	8	5	14
225	57				1	12	2	1				0	0	0	0	0	2	1	6	3	1	1	3	64	1	3	4	3	3	1	3	1	1	1	1	1	1	1	2	3	1	3	1	3d	12	6	19	16/04/2016	20/05/2016
226	80	1			1	5				0	0	1	0	0	0	0	0	1	2	1	1	2	2	10	1	1	2	2	2	1	2	1	1	1	1	1	1	1	2	2	2	3	1	2d	8	6	17	01/05/2016	06/05/2016
227	67	2			1	30	2	0	0	1	0	1	0	0	0	0	0	1	1	1	0	2	1	2	1	1	3	2	3	1	3	1	1	0	0	0	1	1	1	1	1	3	1	3b	10	4	13	05/01/2017	21/01/2017
228	60	2	72	1.7	1	1				0	1	0	0	0	0	0	0	1	1	2	0	3	2	18	1	2	4	2	3	1	3	1	1	0	0	0	1	1	2	2	2	3	1	3b	10	4	18	09/01/2015	17/02/2015
229	65	1			1		3	0	0	0	1	0	0	0	0	0	0	1	2	1	0	1	3	80	1	3	2	2	2	1	2	1	1	1	1	1	1	1	2	2	2	3	1	2d	8	5	18	29/01/2015	21/02/2015
230	48				1		2	0	0	0	1	0	0	0	0	0	0	0	1	1	0	1	3	72	1	3	1	1	1	0	1	1	1	1	1	1	1	1	2	2	1	3	0	1d	4	4	16
231	67	1			1		3	1	0	1	0	0	0	0	0	0	0	1	1	3	1	1	1	4	1	1	1	1	1	0	1	1	2	0	0	0	0	0	0	0	1	1	1	1a	1	3	9	12/04/2016	21/04/2016
232	57	2	67	1.73	1	16	2	0	0	0	1	1	0	0	0	0	0	0	6	1	0	1	1	0.4	0	1	1	1	1	0	1	1	1	0	0	0	0	0	0	0	0	1	0	1a	1	1	6
233	53	2			1	8	3	0	0	1	0	0	0	0	0	0	0	1	1	1	0	1	2	10	1	1	3	2	3	1	3	1	1	0	0	0	1	1	2	2	1	3	1	3b	10	4	14	10/08/2016	26/08/2016
234	58	2	59	1.58	1	2	2	0	0	0	0	0	0	0	0	0	0	1	3	2	0	1	2	20	1	2	1	1	1	0	1	1	1	0	0	0	0	0	0	0	0	1	0	1a	1	2	8
235	63	2			1	10	2	0	0	1	0	1	0	0	0	0	0	0	2	2	1	1	2	9	1	1	2	2	2	1	2	0	0	0	0	0	1	1	2	2	1	3	0	2b	6	4	13
236	87	0	70		1	43		0	0	0	0	0	0	0	0	0	0	1	5	2	0	3	3	60	1	3	4	2	3	1	3	1	2	1	1	1	1	1	2	2	2	3	1	3d	12	5	22	01/02/2016	28/02/2016
237	55	2			1	20	2	0	0	0	0	0	0	0	0	0	0	0	1	1	0	2	1	0.5	0	1	1	1	1	0	1	1	1	0	0	0	1	1	1	1	1	3	0	1b	2	2	11
238	57		68	1.6	1	7	1	0	0	0	0	0	0	0	0	0	0	1	20	2	0	1	1	6	1	1	1	1	1	0	1	1	1	0	0	0	0	0	0	0	0	1	0	1a	1	2	6
239	60		61	1.66	1	30	3	0	0	1	0	0	0	0	0	0	0	0	2	1	1	1	2	30	1	2	2	2	2	1	2	1	1	0	0	0	1	1	2	2	1	3	1	2b	6	5	15	04/07/2016	16/07/2016
240	67	1	64	1.68	1	28		0	0	1	0	1	0	0	0	0	0	1	8	3	0	1	3	48	1	3	4	2	3	1	3	1	2	1	1	1	1	1	2	2	2	3	1	3d	12	5	20	11/01/2016	12/02/2016
241	64	1			1	20	2	0	0	0	1	1	0	0	1	0	0	1	1	1	0	1	1	4	1	1	3	2	3	1	3	1	1	1	1	1	1	1	2	2	2	3	1	3d	12	5	15	25/03/2014	23/04/2014
242	59				1	2	0	0	0	0	1	0	0	0	0	0	0	1	5	2	0	1	2	32	1	2	4	2	3	1	3	1	2	1	1	1	1	1	1	2	1	3	1	3d	12	5	16	27/04/2016	05/05/2016
243	84	0	55	1.6	1	45	2	0	0	0	1	1	0	0	0	0	0	1	6	1	0	1	3	40	1	2	4	2	3	1	3	1	2	1	1	2	1	1	2	2	2	3	1	3d	12	5	20	28/10/2016	15/11/2016
244	51		82	1.7	1	3	2					0	0	0	0	0	0	2	8	3	1	1	2	30	1	2	4	2	3	1	3	1	1	1	1	1	1	1	2	2	3	3	1	3d	12	6	19	28/09/2016	12/10/2016
245	53	2	91.5	1.74	1	5	2	0	0	0	1	0	0	0	0	0	0	0	2	2	0	1	1	6	1	1	1	1	1	0	1	1	2	0	0	0	1	1	1	1	1	3	0	1b	2	3	11
246	60	1			1	25	2	0	0	0	0	0	0	0	0	0	0	1	2	2	0	1	3	48	1	3	4	2	3	1	3	1	1	0	0	0	1	1	2	2	1	3	1	3b	10	4	17	20/07/2016	02/08/2016
247	69	1			1	12	3	0	0	0	0	1	0	0	0	0	0	1	2	2	1	2	1	6	1	1	2	2	2	1	2	1	1	1	1	1	1	1	1	2	1	3	0	2d	8	6	14
248	69	2	62.5	1.55	1	14	2	0	0			0	0	0	0	0	0	0	2	1	0	1	1	0.25	0	1	1	1	1	0	1	0	0	0	0	0	0	0	0	0	0	1	0	1a	1	0	5
249	71	1			1		3	0	0	0	0	0	0	0	0	0	0	1	6	3	1	1	2	36	1	2	2	2	2	1	2	1	1	1	1	1	1	1	1	2	1	3	0	2d	8	6	15
250	67	1			1		2			1	0	0	0	0	0	0	0	1	6	2	1	3	3	56	1	3	4	2	3	1	3	1	2	1	1	1	1	1	2	2	2	3	0	3d	12	6	23
251	74	1	62	1.66	1	10	1	0	0	0	0	0	0	0	0	0	0	1	6	1	0	1	1	0.5	0	1	1	1	1	0	1	1	1	1	1	1	0	0	0	0	0	1	0	1c	3	2	7
252	46	2			1		4	0	0			0	0	0	0	0	0	0	2	2	0	1	1	6	1	1	2	2	2	1	2	1	2	0	0	0	1	1	1	1	2	3	0	2b	6	4	13
253	61	2	70	1.64	1	2	3	0	0	0	1	0	0	0	0	0	0	0	2	1	0	1	2	24	1	2	4	2	3	1	3	1	1	0	0	0	1	1	3	3	2	3	1	3b	10	4	17	13/07/2016	27/07/2016
254	68	1	84	1.63	1	26	4	0	0	0	0	1	0	0	0	0	0	0	2	2	0	1	1	4	1	1	1	1	1	0	1	1	2	1	1	1	0	0	0	0	1	2	0	1c	3	3	10
255	46	2	54	1.55	1	7		0	0	0	0	0	0	0	0	0	0	1	2	1	0	1	1	6	1	1	1	1	1	0	1	1	2	1	1	1	0	0	0	0	1	2	0	1c	3	3	10
256	31	2	69	1.6	1	7	3	0	0	0	0	0	0	0	0	0	0	0	2	1	0	1	2	32	1	2	4	2	3	1	3	1	1	1	1	1	1	1	2	3	2	3	1	3d	12	5	17	22/07/2016	12/08/2016
257	52		86	1.66	1	1	2	0	0	0	0	1	0	0	0	0	0	0	3	2	1	1	1	2	1	1	2	1	2	1	2	1	1	1	1	1	1	1	1	2	1	3	0	2d	8	6	13
258	30	2	68	1.51	1	14	3	0	0	0	0	0	0	0	0	0	0	1	2	1	0	1	1	1.6	1	1	1	1	1	0	1	1	1	1	1	1	0	0	0	0	0	2	0	1c	3	3	8
259	77				1	30	2	0	0	0	0	1		1	0	0	0	0	24	3	1	1	2	10	1	1	1	1	1	0	1	1	2	1	1	1	1	1	1	1	1	3	0	1d	4	5	14
260	57	3	49	1.55	1	7	3	0	0	0	1	0	0	0	0	0	0	1	3	1	0	1	1	0.6	0	1	1	1	1	0	1	1	1	1	1	1	0	0	0	0	0	1	0	1c	3	2	7
261	60	1	55	1.65	1	7	3	0	0	0	0	1	0	0	0	0	0	0	3	2	0	1	1	0.8	0	1	1	1	1	0	1	1	1	1	1	1	0	0	0	0	0	2	0	1c	3	2	8
262	61	2	65	1.6	1	20	2	0	0	0	0	0	0	0	0	0	0	1	2	1	0	1	1	6	1	1	4	2	3	1	3	1	1	1	1	1	1	1	1	1	1	3	0	3d	12	5	13
263	46				1		3	0	0	0	0	0	0	0	0	0	0	1	2	1	0	1	1	3	1	1	2	2	2	1	2	1	1	0	0	0	1	1	1	2	1	3	0	2b	6	4	11
264	70	1	43	1.48	1	28	2	0	0	0	0	1	0	0	0	0	0	1	2	1	0	1	2	24	1	2	2	2	2	1	2	1	2	1	1	1	1	1	1	2	0	3	0	2d	8	5	14
265	51	1	80	1.54	1	10	2	0	0	0	0	1	0	0	0	0	0	1	2	2	0	1	2	32	1	2	2	2	2	1	2	1	1	1	1	2	1	1	2	2	2	3	1	2d	8	5	17	14/03/2015	31/03/2015
266	68	2	64	1.53	1	10	2	0	0	0	0	0	0		0	0	0	0	1	1	0	1	1	1	0	1	1	1	1	0	1	0	0	1	1	1	0	0	0	0	0	1	0	1c	3	1	6
267	79	0	52	1.54	1	21	2	0	0	0	0	1	0	0	0	0	0	0	3	2	0	1	3	72	1	3	4	2	3	1	3	1	1	0	0	0	1	1	2	2	2	3	0	3b	10	4	18
268	61	2	74	1.67	1	14	2			0	1	0	0	0	0	0	0	0	2	1	0	1	1	4	1	1	1	1	1	0	1	1	1	1	1	1	0	0	0	0	0	1	0	1c	3	3	7
269	61	1	73	1.5	1	5	2	0	0	0	0	1	0	0	0	0	0	1	2	1	0	1	2	12	1	2	1	1	1	0	1	1	1	0	0	0	1	1	1	1	1	3	0	1b	2	3	12
270	56	2	60	1.66	1	2	0	0	0	0	0	1	0	0	0	0	0	1	1	1	0	1	2	32	1	2	4	2	3	1	3	1	1	1	1	1	1	1	2	2	2	3	1	3d	12	5	17	08/04/2015	28/04/2015
271	64	2	65	1.72	1	40	3			0	1	1	0	0	0	0	0	1	3	3	0	1	3	150	1	3	4	3	3	1	3	1	2	1	1	2	1	1	3	3	2	3	1	3d	12	5	22	01/07/2015	26/08/2015
272	81	0	69	1.55	1	36	2	0	0	0	0	1	0	0	0	0	0	0	2	1	0	1	1	4	1	1	1	1	1	0	1	1	2	1	1	2	1	1	1	1	1	3	0	1d	4	4	13
273	40	2	42	1.5	1	10	3	0	0	1	0	0	0	0	0	0	0	0	1	2	0	1	1	2	1	1	1	1	1	0	1	1	1	1	1	1	1	1	1	1	0	3	0	1d	4	4	10
274	50	1	52	1.65	1	5	2	0	0	0	0	0	0	0	0	0	0	0	2	1	0	1	1	0.6	0	1	1	1	1	0	1	1	1	1	1	1	0	0	0	0	0	1	0	1c	3	2	7
275	52	2	76	1.64	1	5	2										0	1	2	1	0	1	2	30	1	2	4	2	3	1	3	0	0	0	0	0	1	1	1	2	1	3	1	3b	10	3	13	06/06/2015	15/07/2015
276	49	0			1	15	0	0	0	0	1	1	0	0	0	0	0	1	2	1	0	3	3	90	1	3	4	2	3	1	3	1	2	1	1	2	1	1	2	3	2	3	1	3d	12	5	23	22/03/2016	19/04/2016
277	64	2	74	1.71	1	22	2	0	0	0	0	1	0	1	0	0	0	0	3	2	0	1	1	6	1	1	1	1	1	0	1	1	1	0	0	0	1	1	1	1	0	3	0	1b	2	3	9
278	68	2	72	1.7	1	29	2	0	0	0	0	1	0	0	0	0	0	0	3	1	0	1	1	0.36	0	1	1	1	1	0	1	1	1	1	1	1	0	0	0	0	0	1	0	1c	3	2	7
279	73	1	69	1.62	1	12	2	0	0	0	0	0	0	0	0	0	0	0	1	2	1	1	1	2	1	1	1	1	1	0	1	1	1	1	1	1	1	1	1	1	1	3	0	1d	4	5	12
280	65	1	59	1.61	1	13	4	0	0			1	0	0	0	0	0	1	2	1	0	1	1	0.6	0	1	1	1	1	0	1	1	1	1	1	2	0	0	0	0	0	1	0	1c	3	2	8
281	59	2	64	1.66	1	29	3			1	0	1	0	0	0	0	0	0	12	1	0	1	2	32	1	2	4	2	3	1	3	1	2	1	1	2	1	1	2	2	2	3	1	3d	12	5	19	22/07/2014	01/09/2014
282	66	2	73	1.63	1	20	2	0	0	0	0	0	0	0	0	0	0	1	3	2	0	1	2	32	1	2	4	2	3	1	3	1	1	1	1	1	1	1	2	2	1	3	0	3d	12	5	16
283	72	1			1	2	2	0	0	0	0	1	0	0	0	0	0	1	2	3	1	1	3	84	1	3	4	3	3	1	3	1	2	1	1	2	1	1	2	2	2	3	1	3d	12	6	22	18/06/2016	02/07/2016
284	59	2	61	7.58	1	14		0	0	1	0	1	0	0	0	0	0	0	3	2	0	1	1	3	1	1	4	2	3	1	3	1	1	0	0	0	1	1	2	2	1	3	1	3b	10	4	13	27/06/2015	07/11/2015
285	47	2	84	1.65	1	8	2	0	4	0	0	1	0	0	0	0	2	0	2	1	0	1	1	4	1	1	1	1	1	0	1	1	2	0	0	0	0	0	0	0	0	1	0	1a	1	2	7
286	47	2	84	1.65	1	8	2	0	0	0	0	1	0	0	0	0	0	1	6	3	1	3	3	60	1	3	4	2	3	1	3	1	2	1	1	1	1	1	3	3	2	3	1	3d	12	6	24	11/07/2015	04/08/2015
287	62	1	105.9		1	5	2	0	0	0	1	1	0	0	0	0	0	0	4	2	0	1	2	16	1	2	1	1	1	0	1	1	2	1	1	1	1	1	1	1	1	3	0	1d	4	4	14
288	79	0	44	1.5	1	17	2	0	0	0	0	1	0	0	0	0	0	1	12	1	0	1	1	4	1	1	4	2	3	1	3	1	1	1	1	1	1	1	1	1	0	3	0	3d	12	5	12
289	58	2			1	15	3	0	0	0	0	0	0	0	0	0	0	0	2	1	0	1	2	24	1	2	4	2	3	1	3	1	1	1	1	1	1	1	2	2	1	3	0	3d	12	5	16
290	58	2	75	1.65	1	2	4	0	0	0	0	0	0	0	0	0	0	0	3	3	1	3	3	90	1	3	2	2	2	1	2	1	1	1	1	2	1	1	2	2	1	3	0	2d	8	6	21
291	56	2	62	1.55	1	11	2	0	0	0	0	0	0	0	0	0	0	0	2	2	0	1	1	8	1	1	2	2	2	1	2	1	1	1	1	1	1	1	1	1	1	3	0	2d	8	5	12
292	70	1			1	38	3	0	0	0	0	1	0	0	1	0	0	2	2	2	0	1	2	32	1	2	4	2	3	1	3	1	2	1	1	2	1	1	2	2	1	3	0	3d	12	5	18
293	61	2	65	1.64	1	22	3	0	0	0	0	0	0	0	0	0	0	1	8	2	0	1	2	15	1	2	1	1	1	0	1	1	2	1	1	2	1	1	1	1	0	3	0	1d	4	4	14
294	62	2	62	1.6	1	10	3	0	2	0	1	0	0	0	0	0	0	1	2	2	0	1	3	120	1	3	4	3	3	1	3	1	2	1	1	2	1	1	3	3	2	3	1	3d	12	5	22	16/04/2016	09/05/2016
295	52	2	70	1.59	1	6	2	0	0	0	0	0	0	0	0	0	0	0	4	2	0	1	1	0.5	0	1	1	1	1	0	1	1	1	0	0	0	0	0	0	0	0	1	0	1a	1	1	6
296	48	2	65	1.63	1	13	3	0	0	0	0	0	0	0	0	0	0	1	2	3	1	1	2	24	1	2	4	3	3	1	3	1	2	1	1	1	1	1	2	2	1	3	0	3d	12	6	18
297	58	2	70	1.43			3	0	0	1	0	1	0	0	0	0	0	1	2	1	0	1	1	2	1	1	1	1	1	0	1	1	1	1	1	1	0	0	0	0	0	1	0	1c	3	3	7
298	53	2	50	1.44	1	15	3	0	0	0	1	0	0	0	0	0	0	0	2	1	0	1	1	4	1	1	4	2	3	1	3	1	1	0	0	0	1	1	2	2	2	3	1	3b	10	4	14	20/07/2015	03/08/2015
299	70	1			1	24	2	0	0	0	0	1	0	0	0	0	0	1	2	1	0	1	2	30	1	2	4	2	3	1	3	1	2	1	1	2	1	1	2	2	1	3	0	3d	12	5	18
300	85	0			1	10	2	0	0	0	1	0	0	0	0	0	0	1	4	2	0	1	3	42	1	3	4	2	3	1	3	1	2	1	1	2	1	1	3	3	2	3	1	3d	12	5	22	17/04/2015	04/05/2015
301	64	1			1	18	3	0	0	1	0	0	0	0	0	0	0	1	2	1	0	1	1	4	1	1	2	2	2	1	2	1	2	1	1	2	1	1	1	1	1	3	0	2d	8	5	14
302	52	2			1	6	2	0	0	0	0	1	0	0	0	0	0	0	2	1	0	1	3	150	1	3	4	2	3	1	3	1	1	1	1	1	1	1	2	2	1	3	0	3d	12	5	18
303	62		57	1.49	1		2	0	0	0	1	1	0	0	0	0	0	0	2	1	0	1	1	2	1	1	1	1	1	0	1	1	1	1	1	1	0	0	0	0	0	2	0	1c	3	3	8
304	68	2	50	1.43	1	23	3	0	0	0	0	1	0	0	0	0	0	0	2	1	0	1	2	16	1	2	4	2	3	1	3	1	1	1	1	1	1	1	1	2	1	3	0	3d	12	5	15
305	55	2	93	1.5	1	15	2	0	0	0	1	1	0	0			0	1	3	1	0	1	3	40	1	2	4	2	3	1	3	1	1	0	0	0	1	1	2	2	1	3	1	3b	10	4	16	14/07/2015	23/07/2015
306	66				1	18	2	0	0	0	0	0			0	0	0	0	1	2	1	1	1	2	1	1	1	1	1	0	1	1	1	0	0	0	0	0	0	0	0	2	0	1a	1	3	8
307	53				1	5	2	0	0	1	0	0	0	0	0	0	0	0	1	1	0	1	2	8	1	1	4	2	3	1	3	1	1	0	0	0	1	1	2	2	1	3	1	3b	10	4	14	07/08/2015	25/08/2015
308	52	2	51	1.62	1	6	2	0	0	0	0	0	0	0	0	0	0	0	2	1	1	1	3	96	1	3	2	2	2	1	2	1	1	0	0	0	1	1	1	2	2	3	0	2b	6	5	17
309	33	1			1			0	0			0	0	0	0	0	0	0	2	2	0	1	1	1	0	1	1	1	1	0	1	1	1	0	0	0	1	1	1	1	0	3	0	1b	2	2	9
310	30	2			1	18	3	0	0	0	1	1	0	1	0	0	0	1	2	1	0	1	3	84	1	3	4	2	3	1	3	1	2	1	1	1	1	1	2	3	2	3	1	3d	12	5	20	01/07/2015	17/07/2015
311	65	2	68	1.7	1	22	3	0	0	0	0	1	0	0	0	0	0	1	2	3	1	1	3	150	1	3	2	2	2	1	2	1	1	0	0	0	1	1	1	1	1	3	0	2b	6	5	16
312	56				1		3	0	0	0	0	0	0	0	0	0	0	0	2	2	0	1	1	4	1	1	1	1	1	0	1	1	1	1	1	1	0	0	0	0	0	1	0	1c	3	3	7
313	79	2	53	1.5	1	38	2	0	0	0	1	1	0	0	0	0	0	2	6	1	0	1	1	0.6	0	1	1	1	1	0	1	1	1	1	1	1	0	0	0	0	0	2	0	1c	3	2	8
314	79	1			1	2	0	0	0	0	0	1	0	0	0	0	0	0	2	1	0	1	3	90	1	3	4	2	3	1	3	1	1	1	1	2	1	1	2	2	2	3	1	3d	12	5	20	08/04/2015	25/04/2015
315	46	2			1	6	2	0	0	0	0	0	0	0	0	0	0	0	2	2	0	1	1	2	1	1	1	1	1	0	1	1	1	0	0	0	0	0	0	0	0	1	0	1a	1	2	6
316	60	1			1	7	2	4	0	0	0	0	0	0	0	0	2	1	2	2	0	1	2	18	1	2	4	2	3	1	3	1	1	1	1	1	1	1	2	2	1	3	0	3d	12	5	16
317	75	1	78	1.67	1	35	3	0	0	0	0	0	0	0	0	0	0	0	2	2	0	1	3	72	1	3	4	2	3	1	3	1	1	0	0	0	1	1	2	2	1	3	0	3b	10	4	17
318	62	1	74	1.6	1	11	3	0	0	0	1	0	0	0	0	0	0	1	1	2	0	2	2	4	1	1	4	2	3	1	3	1	1	1	1	2	1	1	2	2	1	3	0	3d	12	5	17
319	61	1	79	1.72	1	8	3	0	0	0	1	0	0	0	0	0	0	0	1	2	0	3	2	6	1	1	4	2	3	1	3	1	1	0	0	0	1	1	2	2	1	3	1	3b	10	4	16	10/03/2017	27/03/2017
320	63	0			1	5	2	0	0	0	0	1	0	0	0	0	0	1	2	1	0	1	2	12	1	2	4	2	3	1	3	1	1	1	1	2	1	1	2	2	2	3	0	3d	12	5	18
321	77	1			1	20	2	0	0	0	0	0	0	0	0	0	0	0	2	2	0	1	3	65	1	3	4	2	3	1	3	1	2	1	1	2	1	1	3	3	2	3	0	3d	12	5	22
322	54	1			1		2	0	0	0	0	0	0	0	0	0	0	0	2	1	0	1	2	12	1	2	4	2	3	1	3	1	2	0	0	0	1	1	2	2	1	3	0	3b	10	4	16
323	34	3	76	1.68	1	8	3	0	0	0	0	0	0	0	0	0	0	1	1	1	0	1	2	12	1	2	4	2	3	1	3	1	1	0	0	0	1	1	2	2	2	3	1	3b	10	4	16	22/02/2017	28/02/2017
324	52	1	82	1.63	1	9	3	0	0	0	0	0	0	0	0	0	0	0	1	3	1	3	3	264	1	3	4	3	3	1	3	1	2	1	1	1	1	1	3	3	2	3	1	3d	12	6	24	13/05/2017	15/06/2017
325	53	2			1	2.5	2	0	0	0	0	1	0	0	0	0	0	1	2	2	0	1	2	10	1	1	3	2	3	1	3	1	1	1	1	1	1	1	1	2	1	3	0	3d	12	5	14
326	53	2			1	2.75	2	0	0	0	0	1	0	0	0	0	1	1	15	2	0	1	2	15	1	2	3	2	3	1	3	1	1	1	1	1	1	1	2	2	1	3	0	3d	12	5	16
327	46	3	62	1.65	1	8	4	0	0	0	0	0	0	0	0	0	0	0	2	1	0	1	3	40	1	2	4	2	3	1	3	1	1	1	1	1	1	1	2	2	1	3	0	3d	12	5	17
328	61	3	55	1.65	1		3	0	0	0	0	0	0	0	0	0	0	0	2	1	0	1	3	142	1	3	4	2	3	1	3	1	2	1	1	2	1	1	2	3	2	3	1	3d	12	5	21	01/02/2017	03/03/2017
329	49	2	52	1.55	1	16	3	0	0	0	0	1	0	0	0	0	0	1	3	2	1	2	2	30	1	2	2	2	2	1	2	1	1	1	1	1	1	1	1	2	1	3	0	2d	8	6	16
330	53	2	85	1.76	1	10	2	0	0	0	0	0	0	0	0	0	0	1	2	1	0	1	2	30	1	2	4	2	3	1	3	1	1	1	1	1	1	1	2	2	1	3	1	3d	12	5	16	05/02/2017	05/03/2017
331	53	2	85	1.76	1	10	2	0	0	0	0	0	0	0	0	0	2	0	1	1	0	1	2	12	1	2	4	2	3	1	3	1	1	1	1	1	1	1	1	2	1	3	1	3d	12	5	15	04/06/2017	22/06/2017
332	56	3	59	1.62	1	35	2	0	0	1	0	1	0	0	0	0	0	0	2	1	0	1	1	4	1	1	1	1	1	0	1	1	2	1	1	1	1	1	1	1	1	3	0	1d	4	4	12
333	56	3	59	1.62	1	35	3	0	0	1	0	1	0	0	0	0	1	0	21	1	0	1	3	176	1	3	4	3	3	1	3	1	1	1	1	2	1	1	3	3	1	3	1	3d	12	5	20	05/05/2017	20/06/2017
334	56	1	56	1.5	1	21	3	0	0	0	0	1	0	0	0	0	0	0	3	1	0	3	3	264	1	3	4	3	3	1	3	1	2	1	1	2	1	1	2	2	2	3	1	3d	12	5	23	23/05/2017	06/06/2017
335	47	2	76	1.64	1	16	2	0	0	0	0	0	0	0	0	0	0	0	2	1	0	1	3	40	1	2	4	2	3	1	3	1	1	0	0	0	1	1	2	2	1	3	0	3b	10	4	16
336	70	1	50	1.53	1	12	4	0	0	0	1	1	0	0	0	0	0	0	2	1	0	1	2	21	1	2	4	2	3	1	3	1	1	1	1	1	1	1	2	2	2	3	1	3d	12	5	17	31/05/2017	14/06/2017
337	50				1		3	1	1	0	1	0	0	0	0	0	1	1	32	2	0	3	3	40	1	2	4	2	3	1	3	1	1	1	1	1	1	1	1	2	1	3	1	3d	12	5	18	09/06/2017	16/06/2017
338	73	0			1	8	4	0	0	0	1	0	0	0	0	0	0	0	3	1	0	1	1	1	0	1	4	2	3	1	3	1	1	0	0	0	0	0	0	0	0	1	0	3a	9	2	8
339	62	2			1	20	3	0	0	0	0	0	0		0	0	0	0	22	3	1	3	2	30	1	2	2	2	2	1	2	1	1	1	1	1	1	1	2	2	1	3	0	2d	8	6	18
340	72	1	55	1.45	1	38	3	0	0			1	0	0	0	0	0	0	1	1	0	1	1	1	0	1	1	1	1	0	1	1	1	1	1	2	0	0	0	0	0	1	0	1c	3	2	8
341	49	2	97	1.85	1	8	2	0	0	0	0	0	0	0	0	0	0	0	20	2	0	1	2	32	1	2	4	2	3	1	3	1	3	1	1	1	1	1	2	2	1	3	0	3d	12	5	18
342	57	1	81	1.76	1	18	4	0	0	0	0	0	0	0	0	0	0	0	1	3	1	3	3	144	1	3	4	3	3	1	3	1	2	1	1	1	1	1	2	2	2	3	0	3d	12	6	23
343	51	2			1	16	4	0	0	0	0	0	0	0	0	0	0	1	3	1	0	1	1	9	1	1	4	2	3	1	3	1	1	0	0	0	1	1	1	2	0	3	0	3b	10	4	11
344	57	2	76	1.72	1	23	4	0	0	1	0	1	0	0	0	0	0	1	3	3	1	3	2	24	1	2	4	3	3	1	3	1	1	0	0	0	1	1	2	2	1	3	0	3b	10	5	18
345	67	1			1	20						1	0	1	0	0	0	0	1	1	0	1	3	72	1	3	4	2	3	1	3	1	1	1	1	2	1	1	3	3	2	3	1	3d	12	5	21	25/08/2015	06/10/2015
346	63	2	76	1.54	1	20	3	0	0	0	1	0	0	0	0	0	0	0	3	3	1	1	3	48	1	3	4	2	3	1	3	1	1	1	1	1	1	1	3	3	2	3	1	3d	12	6	21	02/11/2015	25/11/2015
347	43	2	82	1.66	1	8	0	0	0	0	1	1	0	0	0	0	0	1	2	3	1	3	3	60	1	3	4	3	3	1	3	1	1	1	1	1	1	1	3	3	2	3	1	3d	12	6	23	03/12/2015	15/12/2015
348	60	1	77	1.68	1	5		0	0	0	1	1	0	1	0	0	0	1	3	1	0	1	3	168	1	3	5	3	3	1	3	1	2	1	1	3	1	1	2	2	1	3	1	3d	12	5	21	01/07/2015	18/07/2015
349	59	2	50	1.48	1	17	3	4	0	1	0	1	0	0	0	0	0	1	1	3	1	1	3	120	1	3	4	3	3	1	3	1	2	1	1	2	1	1	3	3	2	3	1	3d	12	6	23	02/04/2016	24/04/2016
[truncated: 31 more columns]

## Sheet: Dictionary
ID
age	years
education_level	0 ileterate, 1 elementary, 2 high school, 3 college
weight	kilogram
Heigth	metros
Diabetes_type	Type 2 DM: 1
time_diabetes	years
treat_prev_dm	no=0; yes=1
amp_prev_rigjt	no=0; yes=1
amp_prev_left	no=0; yes=1
retinop_prolif	no=0; yes=1
retinop_noprolif	no=0; yes=1
High_BP	no=0; yes=1
Coronary_dis	no=0; yes=1
Stroke	no=0; yes=1
Peripheral_neuropathy	no=0; yes=1
Periph_arterial_disease	no=0; yes=1
ulcera_acute	no=0; yes=1
Ulcer_foot	no=0; yes=1
time_ulc_prev	days
se1luginic	San Elián according scale
si1ubic	Sinbad according scales
se2ubic	San Elián according scale
se3nrozona	San Elián according scale
area	cm2
sinb5exten	Sinbad according scales
se9exten	San Elián according scale
mwprof	Mewitt-Wagner according scale
wifi1prof	WIFI according scales
ut1prof	Texas university according deep
si6prof	Sinbad according scales
se8prof	San Elián according scale
sinb3neuro	Sinbad according scales
se7neuro	San Elián according scale
ut2isque	Texas university according ischemia
sinb2isque	Sinbad according scales
se4isque	San Elián according scale
sinb4infec	Sinbad according scales
ut3infec	Texas university according infection
se5infec	San Elián according scale
wifi3infec	WIFI according scales
se6edema	San Elián according scale
se10cicat	San Elián according scale
hospital	0: outpatient. 1: inpatient
ut	Texas university scale
utcod	Texas university scale
sinbad	Sinbad scale
sanelian	San Elián scale
Date_admission	date
Date_discharge	date
time_inpatient	days
a1c7	%
alb	g/dl
hb	g/dl
ldl	mg/dl
creat	mg/dl
gluc	mg/dl
leuco	cells/ ml
neutro	cells/ ml
linfo	cells/ ml
pcr	g/dl
microalbu	mg / 24 h
protein	g/ 24 h
Date_first_attention	date
date_last_attention	date
Time_Follow-up	days
Vascular surgery	no=0; yes=1
ampu_major	no=0; yes=1
date_amput_major	date
time_ampu_maj	days
tipo_amp_maj	0:supra; 1: infra
epiteliza	no=0; yes=1
date_epitel	date
amp_prev	no=0; yes=1
time_epitel	dyas
ulcer_recidi	no=0; yes=1
tfg	ml/min
male	no=0; yes=1
imc	kg/m2
tupe_ulcer	no=0; yes=2
amp_m	no=0; yes=1
